# Supplementary material for: Pomegranate peel extract ameliorates the severity of experimental autoimmune encephalomyelitis via modulation of gut microbiota
Source: Gut Microbes. 2020 Dec 17;12(1):1857515. doi: 10.1080/19490976.2020.1857515 (PMC7751635; doi:10.1080/19490976.2020.1857515)
Supplement: Supplemental Material [file KGMI_A_1857515_SM0729.zip]

Archive with 7 entries (6 files):
- Supplementary information/
- Supplementary information/Figure S1.tif
- Supplementary information/Figure S2.TIF
- Supplementary information/Figure S3.tif
- Supplementary information/Supplemental Material legends.docx
- Supplementary information/Supplementary Table 1.pdf
- Supplementary information/Supplementary Table 2.pdf
